# Supplementary material for: Effectiveness of different central venous catheter fixation suture techniques: An in vitro crossover study
Source: PLoS One. 2019 Sep 12;14(9):e0222463. doi: 10.1371/journal.pone.0222463 (PMC6742355; doi:10.1371/journal.pone.0222463)
Supplement: S1 Dataset — (CSV) [file pone.0222463.s001.csv]

Run	Arrow_clamponly_ID	Arrow_clamponly_dislodgementforce_kgF	Arrow_clamponly_dislodgementforce_N	Arrow_compression_ProbeID	Arrow_compression_dislodgementforce_kgF	Arrow_compression_dislodgementforce_N	Arrow_fingertrap_ID	Arrow_fingertrap_dislodgementforce_kgF	Arrow_fingertrap_dislodgementforce_N	Arrow_complete_ID	Arrow_complete_dislodgementforce_kgF	Arrow_complete_dislodgementforce_N	Vygon_clamponly_ID	Vygon_clamponly_dislodgementforce_kgF	Vygon_clamponly_dislodgementforce_N	Vygon_compression_ID	Vygon_compression_dislodgementforce_kgF	Vygon_compression_dislodgementforce_N	Vygon_fingertrap_ID	Vygon_fingertrap_dislodgementforce_kgF	Vygon_fingertrap_dislodgementforce_N	Vygon_complete_ID	Vygon_complete_dislodgementforce_kgF	Vygon_complete_dislodgementforce_N	BBraun_clamponly_ID	BBraun_clamponly_dislodgementforce_kgF	BBraun_clamponly_dislodgementforce_N	BBraun_compression_ID	BBraun_compression_dislodgementforce_kgF	BBraun_compression_dislodgementforce_N	BBraun_fingertrap_ID	BBraun_fingertrap_dislodgementforce_kgF	BBraun_fingertrap_dislodgementforce_N	BBraun_complete_ID	BBraun_complete_dislodgementforce_kgF	BBraun_complete_dislodgementforce_N
1	1	1,341677756	13,16185878636	26	1,3589287	13,331090547	53	5,3031798	52,024193838	80	6,0608035	59,456482335	107	3,7201011	36,494191791	132	2,4881917	24,409160577	157	8,23234101	80,7592653081	182	8,2959839	81,383602059	207	3,8605953	37,872439893	232	3,5111807	34,444682667	257	6,6433679	65,171439099	282	8,9936112	88,227325872
2	2	1,3700584036	13,440272939316	27	1,3339604	13,086151524	54	6,8391802	67,092357762	81	10,5596262	103,589933022	108	2,2346035	21,921460335	133	2,3388035	22,943662335	158	8,5740187	84,111123447	183	8,8826362	87,138661122	208	3,3711155	33,070643055	233	3,1315876	30,720874356	258	8,7110682	85,455579042	283	8,6320436	84,680347716
3	3	1,508302	14,79644262	28	1,0998056	10,789092936	55	4,8301699	47,383966719	83	9,4995512	93,190597272	109	3,2791162	32,168129922	134	2,44578065	23,9931081765	159	8,6817382	85,167851742	184	8,24477973	80,8812891513	209	3,0584431	30,003326811	234	3,3433196	32,797965276	259	6,5148049	63,910236069	284	11,7211527	114,984507987
4	4	1,2101376	11,871449856	29	1,0813205	10,607754105	56	7,543964	74,00628684	85	10,0615534	98,703838854	110	1,9651066	19,277695746	135	2,2389544	21,964142664	160	7,97535777	78,2382597237	185	8,27493044	81,1770676164	210	3,0878497	30,291805557	235	3,347987	32,84375247	260	9,0406496	88,688772576	285	8,2307813	80,743964553
5	5	1,1951494	11,724415614	30	1,3327291	13,074072471	57	8,5828472	84,197731032	86	7,9423816	77,914763496	111	2,8652194	28,107802314	136	3,00886134	29,5169297454	161	8,9983727	88,274036187	186	9,2655839	90,895378059	211	3,0183054	29,609575974	236	3,3279498	32,647187538	261	8,4478118	82,873033758	286	9,1710692	89,968188852
6	6	1,2501617	12,264086277	31	1,5308614	15,017750334	58	4,9291752	48,355208712	87	8,9366604	87,668638524	112	2,76363427	27,1112521887	137	2,2635892	22,205810052	162	9,281304	91,04959224	187	9,449451	92,69911431	212	3,4742788	34,082675028	237	2,8947718	28,397711358	262	10,421761	102,23747541	287	11,1570519	109,450679139
7	7	1,5204802	14,915910762	32	1,4620264	14,342478984	59	3,7079926	36,375407406	88	9,9944302	98,045360262	113	2,2802702	22,369450662	138	2,606013257	25,56499005117	163	8,04580845	78,9293808945	188	10,0315853	98,409851793	213	3,67048	36,0074088	238	3,2474223	31,857212763	263	7,1254931	69,901087311	288	9,5994245	94,170354345
8	8	1,3766437	13,504874697	33	1,2679293	12,438386433	61	8,0297106	78,771460986	89	9,4533196	92,737065276	114	2,70202243	26,5068400383	139	3,0189483	29,615882823	164	8,8419221	86,739255801	189	9,18213891	90,0767827071	214	3,004618	29,47530258	239	3,338084	32,74660404	264	7,71364	75,6708084	289	10,396527	101,98992987
9	9	1,8239805	17,893248705	34	1,3374875	13,120752375	62	7,2333603	70,959264543	90	9,0962535	89,234246835	115	3,1248278	30,654560718	140	3,2648893	32,028564033	165	8,5077656	83,461180536	190	9,6325703	94,495514643	215	3,1251615	30,657834315	240	3,5016233	34,350924573	265	8,2261763	80,698789503	290	8,1503132	79,954572492
10	10	2,2087776	21,668108256	35	1,3295402	13,042789362	63	2,4188557	23,728974417	91	8,1263577	79,719569037	116	2,5704421	25,216037001	141	2,5739074	25,250031594	166	9,0045948	88,335074988	191	7,9787164	78,271207884	216	3,9969676	39,210252156	241	3,6127913	35,441482653	266	6,6870841	65,600295021	291	8,100206	79,46302086
11	11	3,2026785	31,418276085	36	1,2773609	12,530910429	64	6,8756087	67,449721347	92	6,9105269	67,792268889	117	2,3573587	23,125688847	142	2,6987323	26,474563863	167	7,53262641	73,8950650821	192	8,92208	87,5256048	217	3,4773239	34,112547459	242	3,6601279	35,905854699	267	8,6608717	84,963151377	292	5,9859779	58,722443199
12	12	1,1419577	11,202605037	37	1,6339654	16,029200574	65	5,0604119	49,642640739	93	7,9724331	78,209568711	118	2,3720743	23,270048883	143	3,1710375	31,107877875	168	8,9750116	88,044863796	193	9,28413054	91,0773205974	218	2,9400354	28,841747274	243	3,255736	31,93877016	268	7,060185	69,26041485	293	7,2895507	71,510492367
13	13	1,1752366	11,529071046	38	1,6043338	15,738514578	67	6,9554174	68,232644694	94	8,9758384	88,052974704	119	3,5364857	34,692924717	144	2,83008867	27,7631698527	169	7,4429644	73,015480764	194	8,28867833	81,3119344173	219	3,5272618	34,602438258	244	3,3180946	32,550508026	269	6,1758081	60,584677461	295	7,639607	74,94454467
14	14	1,243431	12,19805811	39	1,4552658	14,276157498	68	4,9127299	48,193880319	95	9,2598751	90,839374731	120	2,4494811	24,029409591	145	2,4756233	24,285864573	170	8,1344399	79,798855419	195	9,75230746	95,6701361826	220	3,334707	32,71347567	245	3,8537553	37,805339493	270	7,2683001	71,302023981	296	8,4630249	83,022274269
15	15	1,1156198	10,944230238	40	1,2051013	11,822043753	69	6,8960312	67,650066072	96	8,0338842	78,812404002	121	3,2708892	32,087423052	146	2,3928633	23,473988973	171	9,3871165	92,087612865	196	7,8748373	77,252153913	221	2,6513023	26,009275563	246	4,096992	40,19149152	271	8,904153	87,34974093	297	8,7681025	86,015085525
16	16	1,2399339	12,163751559	41	1,2912218	12,666885858	70	3,5661686	34,984113966	97	8,3294573	81,711976113	122	2,73272205	26,8080033105	147	3,093734	30,34953054	172	5,69594425	55,8772130925	197	9,42719	92,4807339	222	4,3234792	42,413330952	247	3,2311691	31,697768871	272	6,4401562	63,177932322	298	9,6820278	94,980692718
17	17	1,4109893	13,841805033	42	1,2313904	12,079939824	71	7,6125219	74,678839839	98	7,6015932	74,571629292	123	2,4747381	24,277180761	148	2,29134228	22,4780677668	173	9,2767842	91,005253002	198	9,5769565	93,949943265	223	2,8473408	27,932413248	248	4,1888588	41,092704828	273	7,850733	77,01569073	299	9,530238	93,49163478
18	18	1,2040022	11,811261582	43	1,3637795	13,378676895	72	5,0525116	49,565138796	99	5,835103	57,24236043	124	2,5468388	24,984488628	149	3,2239129	31,626585549	174	8,74503	85,7887443	199	8,5029797	83,414230857	224	2,9533339	28,972205559	249	5,1540592	50,561320752	274	7,4086279	72,678639699	300	10,8523442	106,461496602
19	19	1,2893721	12,648740301	44	1,2326435	12,092232735	73	4,8944582	48,014634942	100	8,607612	84,44067372	125	2,1151456	20,749578336	150	2,2452756	22,026153636	175	9,7829687	95,970922947	200	8,4661293	83,052728433	225	2,6562328	26,057643768	250	4,1450188	40,662634428	275	7,736821	75,89821401	301	8,5700004	84,071703924
20	20	1,3116008	12,866803848	45	1,3698545	13,438272645	74	9,4174882	92,385559242	101	9,3418925	91,643965425	126	1,9903318	19,525154958	151	2,946327	28,90346787	176	7,46314341	73,2134368521	201	8,40743635	82,4769505935	226	3,1834083	31,229235423	251	3,6591614	35,896373334	276	8,2889628	81,314725068	302	5,3959398	52,934169438
21	21	1,381825	13,55570325	46	1,3119731	12,870456111	75	7,8237978	76,751456418	102	5,3179597	52,169184657	127	3,3374437	32,740322697	152	2,7020145	26,506762245	177	9,1961663	90,214391403	202	8,6424473	84,782408013	227	3,9747147	38,991951207	252	3,5096851	34,430010831	277	9,259644	90,83710764	303	8,5891074	84,259143594
22	22	1,3058587	12,810473847	47	1,3503306	13,246743186	76	5,9738857	58,603818717	103	8,9828431	88,121690811	128	2,868373	28,13873913	153	2,8530051	27,987980031	178	9,6804398	94,965114438	203	8,9144602	87,450854562	228	2,9067781	28,515493161	253	3,397913	33,33352653	278	7,2624395	71,244531495	304	7,984733	78,33023073
23	23	1,3370836	13,116790116	48	1,4109734	13,841649054	77	9,1705845	89,963433945	104	7,836154	76,87267074	129	2,6932025	26,420316525	154	2,76137149	27,0890543169	179	8,22818035	80,7184492335	204	8,42011577	82,6013357037	229	3,008238	29,51081478	254	3,1830626	31,225844106	279	7,8160006	76,674965886	305	8,7964477	86,293151937
24	24	1,4303785	14,032013085	49	1,4042402	13,775596362	78	6,5669113	64,421399853	105	9,2652907	90,892501767	130	2,4351863	23,889177603	155	2,5897297	25,405248357	180	8,9826611	88,119905391	205	8,2360808	80,795952648	230	3,1414759	30,817878579	255	3,5774572	35,094855132	280	7,3542609	72,145299429	306	8,4363111	82,760211891
25	25	1,6923446	16,601900526	50	1,3159217	12,909191877	79	6,8413891	67,114027071	106	9,2189727	90,438122187	131	2,463596	24,16787676	156	2,9420745	28,861750845	181	8,4925867	83,312275527	206	8,1351963	79,806275703	231	2,9071288	28,518933528	256	4,2683909	41,872914729	281	8,9055992	87,363928152	307	9,2338217	90,583790877
